# Supplementary material for: The Impact of Social Media Engagement on Adult Self-Esteem: Implications for Managing Digital Well-Being
Source: Healthcare (Basel). 2026 Jan 28;14(3):326. doi: 10.3390/healthcare14030326 (PMC12897827; doi:10.3390/healthcare14030326)
Supplement: Supplementary file 1 [file healthcare-14-00326-s001.zip]

Archive with 2 entries (2 files):
- Rosenberg-SES_Instrument and Instructions.pdf
- Social Media Use Questionnaire.pdf
